# Supplementary material for: Honeycomb-like MnO2/Biochar Catalyst Fabricated by High-Energy Electron Beam Irradiation for Degradation of Antibiotics in Swine Urine
Source: Biomimetics (Basel). 2023 Jan 13;8(1):32. doi: 10.3390/biomimetics8010032 (PMC9844346; doi:10.3390/biomimetics8010032)
Supplement: Supplementary file 1 [file biomimetics-08-00032-s001.zip]

Archive with 1 entries (1 files):
- biomimetics-2132711-supplementary.pdf
